# Supplementary material for: Identification of a Cardiac Glycoside Exhibiting Favorable Brain Bioavailability and Potency for Reducing Levels of the Cellular Prion Protein
Source: Int J Mol Sci. 2022 Nov 26;23(23):14823. doi: 10.3390/ijms232314823 (PMC9736291; doi:10.3390/ijms232314823)
Supplement: Supplementary file 1 [file ijms-23-14823-s001.zip]

Archive with 1 entries (1 files):
- ijms-2006242-supplementary.pdf
